# Supplementary material for: Crosstalk in Facial EMG and Its Reduction Using ICA
Source: Sensors (Basel). 2023 Mar 2;23(5):2720. doi: 10.3390/s23052720 (PMC10007323; doi:10.3390/s23052720)
Supplement: Supplementary file 1 [file sensors-23-02720-s001.zip]

Archive with 2 entries (2 files):
- Figure S1,2,3 Table S1,2.pdf
- Table S3.xlsx
