# Supplementary material for: Crosstalk in Facial EMG and Its Reduction Using ICA
Source: Sensors (Basel). 2023 Mar 2;23(5):2720. doi: 10.3390/s23052720 (PMC10007323; doi:10.3390/s23052720)
Supplement: Supplementary file 1 [file sensors-23-02720-s001.zip › Table S3.xlsx]

## Sheet: Electromyography Signal (μV) 
Participant ID	Sex	Age	Original																																Independent Component Analysis-Based Reconstructed Signal
			Corrugator Supercilii								Zygomatic Major								Masseter								Suprahyoid								Corrugator Supercilii								Zygomatic Major
			Frowning	Smiling	Speaking	Chewing	Frowning + Speaking	Smiling + Speaking	Frowning + Chewing	Smiling + Chewing	Frowning	Smiling	Speaking	Chewing	Frowning + Speaking	Smiling + Speaking	Frowning + Chewing	Smiling + Chewing	Frowning	Smiling	Speaking	Chewing	Frowning + Speaking	Smiling + Speaking	Frowning + Chewing	Smiling + Chewing	Frowning	Smiling	Speaking	Chewing	Frowning + Speaking	Smiling + Speaking	Frowning + Chewing	Smiling + Chewing	Frowning	Smiling	Speaking	Chewing	Frowning + Speaking	Smiling + Speaking	Frowning + Chewing	Smiling + Chewing	Frowning	Smiling	Speaking	Chewing	Frowning + Speaking	Smiling + Speaking	Frowning + Chewing
1	Male	22	10.8121	0.369121	0.030934	0.223854	7.7968	0.383916	12.0813	0.123005	0.128661	1.71734	0.752521	0.559034	0.503873	1.72328	0.524084	1.88146	0.49345	15.0582	3.57555	3.7166	3.21755	13.2561	3.5286	12.764	0.6901	13.8663	8.41165	3.53335	8.6186	19.4494	4.40835	20.7512	11.7645	0.01153	-0.341347	0.0624991	8.09751	-0.422345	14.5586	-0.792134	0.041579	0.189219	0.297059	0.159655	0.0333734	0.204975	0.15741
2	Female	23	2.11691	0.0023335	-0.0387385	0.0261845	-0.782112	0.045778	0.08372	0.77608	-0.0191285	0.849425	1.86896	1.04198	2.01309	3.70776	1.09428	1.54863	0.1547	4.05185	5.54515	11.1381	12.2295	13.5791	10.305	12.4856	-0.43895	1.27055	11.8233	24.4845	-22.359	11.0689	15.6429	11.5954	2.43065	-0.0577174	-0.210409	-0.0474772	-0.515806	-0.400452	0.489397	0.483093	-0.300796	0.766962	0.913389	-0.500657	0.599768	2.47679	-0.471483
3	Female	21	2.10369	-0.306324	-0.228407	-0.164301	0.989887	-0.331276	0.927929	-0.302819	0.0090765	1.80727	0.347921	0.183924	0.340097	1.10749	0.0891585	1.32122	0.1176	1.664	1.641	0.556	1.8224	1.80195	0.1729	1.9316	-0.06445	0.06265	2.29515	0.40225	0.97875	1.60185	0.10325	1.2445	2.0987	-0.277317	-0.220351	-0.148917	0.992688	-0.405831	0.915852	-0.291723	-0.00922369	1.7023	0.0677223	0.102628	0.120873	0.96562	0.0483489
4	Female	37	-3.55126	0.485346	0.472819	1.31021	-7.14075	1.27606	0.916154	-2.54641	-0.192714	0.121016	0.0515	0.732439	0.0883155	0.0637025	0.732622	-0.665786	-1.4761	0.39275	0.0608	3.18785	0.62845	-0.37095	2.52755	-1.42345	-1.3409	0.4948	5.86415	7.7909	9.05105	8.7419	8.09535	10.1334	-3.13045	0.581274	-0.338026	1.23769	-4.99016	0.96071	1.47825	-2.73186	0.0145506	0.314688	-0.0299122	0.230401	-0.0393172	0.199828	0.306644
5	Female	22	5.27423	0.264017	0.444363	-0.007675	5.82881	0.337453	5.98373	0.0067725	0.05549	0.225122	2.35645	0.640767	2.39703	5.63606	0.398243	5.87046	-0.0451	1.69945	3.80305	3.92705	3.15885	11.1418	2.2226	12.2683	-0.3446	-0.06415	8.90815	6.86045	8.2229	5.60255	6.2017	5.1	5.21568	0.244701	0.210933	-0.231728	5.55807	-0.0764069	5.74609	-0.256318	0.0757662	-0.263359	2.10144	-0.421485	2.45198	4.25721	-0.209678
6	Female	27	20.1743	-0.092798	-0.0699385	0.0349685	30.0949	0.331131	26.7426	0.43854	0.0229445	11.5616	2.25509	0.380962	2.52921	8.47512	0.380829	8.64196	-0.00335	4.3989	2.2315	1.9047	3.4347	4.89585	2.12175	5.67295	-0.0342	1.30885	8.95485	3.6512	11.8031	26.2715	4.6428	25.7014	25.6802	-1.70812	-2.79062	-2.04755	41.6003	-1.81471	34.5681	-0.175519	0.406191	6.69936	-0.814382	-0.84693	-0.971871	-0.364195	-0.903597
7	Female	36	26.9402	0.291666	-5.42573	2.76128	23.6953	5.09604	-2.21084	12.827	0.206722	5.86406	3.35685	2.45638	2.17586	2.81953	1.46322	3.60188	0.53475	2.9439	6.027	6.0049	8.1246	5.2274	9.19565	6.5895	0.215	3.4512	11.2541	16.1469	17.1904	12.418	14.1012	11.3856	50.8815	-2.59666	-3.91846	-0.761098	34.5884	8.57288	14.6071	13.3554	-0.17968	6.01041	2.98971	2.45488	1.91361	3.00157	0.908834
8	Female	26	5.3059	0.017065	0.027154	-0.227534	5.90512	-0.0486845	5.20497	0.080053	0.023895	7.51157	6.20904	0.743532	2.26175	9.38818	5.00829	8.27746	0.1586	3.13955	3.20725	2.3141	1.71705	4.35635	1.89555	3.7856	0.20425	8.0886	10.2745	6.90835	8.58405	14.4269	8.40895	13.8036	5.22224	-0.00977582	-0.189427	-0.311098	5.7863	-0.346475	5.13012	-0.0823	0.495219	5.43337	3.78212	-0.924184	1.20291	6.35245	3.31682
9	Female	21	2.63439	-0.203271	-0.208019	-0.006455	2.86007	-0.204529	4.28184	-0.101076	0.0267375	0.93286	1.13839	0.165142	0.561706	1.38864	0.155518	1.37894	-0.0956	1.851	3.85005	2.56175	1.80515	2.84575	1.74165	4.325	-0.00275	0.0004	1.3901	0.0007	-0.003	-0.0008	-0.0001	0.0008	2.57188	-0.194516	-0.243032	-0.0525186	2.78406	-0.409256	4.19136	-0.190666	0.0800458	0.828633	0.759902	-0.128691	0.460822	1.25229	0.0418716
10	Female	25	3.9843	0.0378405	-3.29652	0.449003	3.10857	0.737337	3.13794	0.274573	0.0055665	0.810784	1.4337	0.816556	2.20241	1.83752	0.665462	3.1035	-0.06655	13.9254	4.10175	6.95775	6.4777	5.82855	5.10755	6.91895	-0.114	1.14645	9.74795	6.464	14.3752	11.4669	7.0508	13.683	4.54468	-0.166478	-3.89329	0.0379457	2.86744	-0.497956	2.79896	0.088464	-0.0278743	-0.143727	1.01849	0.216361	1.59829	1.31482	0.185311
11	Male	20	-4.11589	3.60923	2.51437	4.72999	5.44108	-0.578629	6.90678	1.05573	0.009392	3.59893	0.735201	1.75865	1.14743	0.871414	3.44754	-0.647938	0.082	4.7238	3.60565	11.0064	4.25035	5.9562	19.6244	3.6173	-0.0271	0.63685	20.619	23.3172	38.1354	41.7259	45.6544	37.8209	6.47261	1.17971	-1.5955	2.26638	16.0951	-0.799803	11.4395	-3.59602	-0.0705409	3.34816	0.165182	0.351959	0.530798	0.119704	0.919331
12	Female	22	5.04424	1.2201	-0.0663865	0.105005	5.16555	0.251048	4.71644	0.812538	0.209024	7.37169	-0.33734	0.623657	1.39681	5.10114	0.521859	5.1884	0.5049	7.76255	1.65545	1.36235	4.605	8.61965	1.82485	8.9042	0.4462	1.90165	4.45015	2.4227	9.74215	7.46555	6.21865	8.1366	38.4172	1.75612	8.00041	0.876835	26.8107	-3.12986	19.5406	19.1603	-0.0306807	1.48548	1.50705	-0.291637	1.07924	2.16933	-0.294597
13	Male	28	5.04424	1.2201	-0.0663865	0.105005	5.16555	0.251048	4.71644	0.812538	0.209024	7.37169	-0.33734	0.623657	1.39681	5.10114	0.521859	5.1884	0.5049	7.76255	1.65545	1.36235	4.605	8.61965	1.82485	8.9042	0.4462	1.90165	4.45015	2.4227	9.74215	7.46555	6.21865	8.1366	5.14193	1.17289	-0.345409	-0.0478033	4.66563	-0.507306	4.94717	-0.942205	0.206789	7.28971	-0.873579	0.400238	0.931729	4.67636	0.102355
14	Male	25	5.06087	-1.4854	3.89888	1.26954	2.25991	2.0121	2.0234	5.14544	2.80392	3.28483	3.40217	3.89765	3.29449	3.57642	3.27597	0.823908	6.6514	6.1421	9.3736	7.66335	9.2397	7.20415	7.51845	7.2433	5.80165	5.3918	6.7622	5.76135	7.64925	6.6386	5.54155	3.86155	5.57434	-1.13619	4.00431	1.22736	2.22165	1.92206	2.15693	5.74609	1.77038	2.53853	2.08703	2.79064	2.07339	2.44756	2.27963
15	Female	20	4.23839	-0.278279	-0.202906	-0.227657	2.02146	-0.465206	2.29124	-0.308503	0.0221545	12.539	1.88531	0.302052	1.86321	9.94762	0.228324	9.63598	0.1259	18.7282	2.6999	2.9765	3.63335	13.7643	3.173	13.9534	-0.01925	4.23755	8.93175	2.9289	9.0755	9.56115	3.8481	8.53205	4.24874	-0.302769	-0.284104	-0.309284	1.92203	-0.688763	2.18312	-0.354698	-0.270538	12.0585	1.84783	0.152588	2.33595	10.5103	-0.117917
16	Female	22	8.34061	-0.050784	-0.171681	-0.07897	5.77272	-0.0394815	5.55545	-0.0270025	0.0543945	7.14604	0.319203	0.151855	0.354855	3.16721	0.867571	3.31168	0.66935	2.5446	1.9271	2.11595	2.1672	4.16225	2.9743	3.9776	-0.2631	3.87045	12.0476	16.2687	11.1709	17.401	18.0616	16.8396	8.2244	-0.150874	-0.261249	-0.0836312	5.70208	-0.323883	5.3968	-0.0995316	0.045646	6.81237	-0.289779	-0.466581	-0.0572605	2.38771	-0.469041
17	Male	20	0.352698	-0.002604	0.158026	1.66759	2.04983	-1.49274	5.00573	1.15174	0.026718	2.02176	1.86522	1.07625	0.603553	2.40403	0.645488	2.99904	0.01955	6.39	2.96025	4.88935	2.22295	1.20735	5.97185	5.02795	0.05675	6.9122	14.5587	13.4308	13.7382	18.7794	12.7754	19.2857	-0.277647	-0.128611	0.0564852	1.39093	2.57172	-2.75316	5.85627	0.810335	0.0463415	1.8224	1.63248	0.568419	0.322869	2.29121	0.204334
18	Male	23	16.729	0.0369833	0.320324	-0.066609	17.8912	4.78594	21.4882	7.73182	0.0052655	4.64946	0.808364	0.0433285	0.351149	7.34575	0.0295665	7.93204	0.57	2.1104	1.74355	0.45725	0.8713	6.04775	0.3466	6.98885	0.0357	4.73355	8.8294	10.7789	9.5941	11.0623	4.3295	9.6883	19.5709	-0.3758	-1.43859	-0.626095	18.2486	5.23967	23.7503	9.407	-0.582971	4.44507	0.356846	-0.0238919	0.0339163	7.15425	-0.140885
19	Male	20	6.05611	0.0859735	0.24675	0.168974	4.60052	-0.268838	5.11597	0.150756	1.44901	24.0644	7.4839	0.827385	4.06303	16.3387	0.959858	13.9992	0.6139	33.7582	8.4085	19.566	3.68095	5.247	20.1008	5.85515	-0.00175	2.0296	11.2949	7.8127	9.07105	12.4832	7.19575	15.501	5.98711	-0.247535	-0.0602973	-0.119271	4.41869	-0.735287	4.91708	-0.217592	0.0695169	20.0095	5.41648	-1.22097	1.39167	14.7325	-1.00024
20	Male	20	5.92377	-0.023416	-0.045463	-0.009893	3.55599	-0.0459085	-0.105323	-0.0627445	0.0473235	0.389018	0.797396	0.026619	1.35727	2.83223	0.130013	3.21832	0.39755	1.6935	2.82985	0.2839	3.37845	4.1418	0.8588	4.4858	0.81845	0.5929	9.8549	0.3268	10.7852	11.4999	4.28945	10.7808	5.87541	-0.0671439	-0.237416	-0.0717173	3.61582	-0.310679	0.240811	-0.223343	-0.00693189	-0.0402031	0.286869	-0.0576275	0.796289	2.08869	-0.0314214
21	Female	28	4.29727	1.4404	-3.26977	0.4126	4.86464	0.990391	3.63359	3.80955	-0.27556	3.34047	10.7985	-1.94514	4.45461	10.7091	0.26757	16.117	0.1405	1.63745	4.74155	1.77115	3.45755	3.96065	2.1673	5.2648	-0.0954	1.2378	8.5189	2.45775	7.0015	9.34495	2.92285	9.1575	4.52634	1.79831	-2.28195	0.170546	4.82366	0.545535	3.50563	4.68457	-0.727853	3.27828	9.26662	-2.2805	2.52287	9.35249	-0.47625
22	Female	25	9.41235	0.260373	4.43062	-0.167191	5.39318	-10.3519	4.24872	0.942625	1.65559	2.31331	11.2611	0.465169	7.7341	8.60053	22.8925	14.0378	-0.01285	2.8765	1.4869	2.13	1.2353	2.2319	3.726	3.0806	0.0972	1.30315	5.97105	5.7783	6.19455	6.09835	10.4911	6.1851	13.4995	0.266413	4.46801	-1.00129	6.75564	-10.4747	4.89251	2.27057	1.96485	0.444636	10.8704	-1.50868	6.95473	7.38912	20.7691
23	Male	28	5.67208	0.954587	-0.020514	0.5675	4.17352	-1.50127	-18.1436	5.06442	-0.0034045	7.79637	1.84352	0.427275	0.110088	5.06621	0.085805	7.46039	0.22845	1.32615	1.64825	4.68505	0.78565	3.29045	1.9752	2.8212	0.0413	0.0316	-0.00045	0.0525	0.0474	0.16655	-0.3403	0.11965	5.72456	1.29316	-0.361906	0.0894608	4.00503	-1.98266	-11.2815	4.81658	-0.293044	7.42169	1.49147	-0.155803	-0.172074	4.92032	-0.557744
24	Female	20	2.73228	-0.030369	0.333404	-0.0325555	1.75435	-0.007731	2.68755	-0.022243	0.333019	8.81488	3.61577	3.41122	1.9939	9.54645	0.984636	9.14598	1.33655	9.727	5.96185	11.9808	4.67035	13.2067	10.2593	14.3351	0.81035	2.16055	3.20655	3.25045	4.23825	8.23095	5.1827	8.00635	2.76498	-0.0333846	0.276624	-0.133353	1.8485	-0.216806	3.08934	-0.14217	-0.125119	7.0571	1.69542	0.631113	0.595525	6.94722	-1.87726
25	Female	21	6.64418	-0.183346	0.0078715	-0.11564	6.52339	-0.187172	6.70601	6.65e-05	-0.0144705	2.01726	2.18831	0.282581	0.774496	5.46589	-0.0837915	3.63995	-0.6333	4.2043	4.3853	3.97705	1.98795	7.00055	-4.06575	4.8666	-3.03165	-1.3896	6.5124	6.1126	7.60695	6.4504	1.71345	5.61235	7.24597	-0.133869	-0.209662	-0.587899	6.60207	-0.622528	6.85252	-0.162345	-0.0284104	1.88321	1.9772	0.0534126	0.64919	5.37626	0.0668219
26	Male	20	4.5347	-0.018355	-0.043625	0.142447	7.18687	1.42268	10.6136	0.433831	-0.0494315	10.8141	15.614	0.690947	13.0726	19.9055	1.05049	12.5767	0.02165	0.75255	1.37995	9.1203	1.5001	1.87085	7.8065	1.68715	0.2277	0.4578	6.8715	3.2373	8.6235	10.2431	5.6971	9.0908	6.46891	-0.180704	-0.688623	-0.527594	7.08897	1.44127	10.6271	-0.284155	-0.806115	10.6815	13.7287	-1.72163	11.0817	17.5473	-0.850278
27	Male	38	15.411	-8.16464	-2.21224	-15.3704	5.94854	8.69917	12.5722	3.70179	2.41506	7.77765	16.427	2.98036	21.4832	29.5138	22.3489	34.1634	-0.22545	13.7384	8.7145	3.5876	4.60895	25.2529	5.27145	23.0542	-0.011	3.11875	7.30295	2.51965	8.3112	28.0775	4.86495	25.3974	23.4572	-13.0099	-3.5901	-11.4103	4.11628	17.0221	17.5275	3.66781	0.57116	0.563205	10.1422	-0.264433	18.0007	15.468	18.694
28	Male	20	13.959	-2.03565	3.41945	0.677759	-0.584774	3.60292	20.9367	-20.1901	0.118331	14.0706	3.92157	1.04903	7.05471	10.0701	1.5694	8.23957	-0.1598	3.09865	7.75255	8.00145	13.2691	16.9451	8.77355	3.48895	0.0394	-3.0514	8.7865	6.12015	13.1	11.6928	8.6049	11.5746	18.7213	-2.18051	2.97028	1.56064	5.80432	2.07556	31.3307	-10.4207	-0.667721	14.9153	2.15654	-0.852962	4.53074	8.95073	-0.00347973
29	Male	25	2.85479	1.26658	1.69173	0.526056	5.86447	0.678363	4.73152	1.8949	-0.04533	13.3528	7.34138	1.51612	6.38938	9.34367	3.64944	8.80501	0.0287	3.0405	3.11675	1.67785	2.44635	4.08155	1.2765	3.13895	-0.0108	2.4674	5.1554	4.65805	4.9942	6.7401	3.5596	5.9431	2.87139	1.2314	0.839394	0.165215	6.62656	0.31704	4.87276	1.76655	0.255207	2.4437	1.71666	0.221017	1.31805	1.96797	0.323808
[truncated: 17 more columns]
